# Supplementary material for: Proteomic Analysis of Endometrial Cancer Tissues from Patients with Type 2 Diabetes Mellitus
Source: Life (Basel). 2022 Mar 28;12(4):491. doi: 10.3390/life12040491 (PMC9030544; doi:10.3390/life12040491)
Supplement: Supplementary file 1 [file life-12-00491-s001.zip]

Archive with 1 entries (1 files):
- life-1647811-supplementary.pdf
